# Supplementary material for: Aging, Cognitive Efficiency, and Lifelong Learning: Impacts on Simple and Complex Sentence Production During Storytelling
Source: Brain Sci. 2025 Oct 18;15(10):1120. doi: 10.3390/brainsci15101120 (PMC12564211; doi:10.3390/brainsci15101120)
Supplement: Supplementary file 1 [file brainsci-15-01120-s001.zip]

Archive with 1 entries (1 files):
- brainsci-3880534-supplementary.pdf
